# Supplementary material for: Proteolytic Cleavage of Bioactive Peptides and Protease-Activated Receptors in Acute and Post-Colitis
Source: Int J Mol Sci. 2021 Oct 2;22(19):10711. doi: 10.3390/ijms221910711 (PMC8509398; doi:10.3390/ijms221910711)
Supplement: Supplementary file 1 [file ijms-22-10711-s001.zip]

Archive with 1 entries (1 files):
- ijms-1391673-supplementary.pdf
